# Supplementary material for: Myotoxin-3 from the Pacific Rattlesnake Crotalus oreganus oreganus Venom Is a New Microtubule-Targeting Agent
Source: Molecules. 2022 Nov 25;27(23):8241. doi: 10.3390/molecules27238241 (PMC9739105; doi:10.3390/molecules27238241)
Supplement: Supplementary file 1 [file molecules-27-08241-s001.zip]

Archive with 5 entries (5 files):
- Figure S1.pdf
- Legends to Supplementary Files.pdf
- Video S1.avi
- Video S2.avi
- Video S3.avi
